# Supplementary material for: Wide crossing diversify mitogenomes of rice
Source: BMC Plant Biol. 2020 Apr 15;20:159. doi: 10.1186/s12870-020-02380-w (PMC7160995; doi:10.1186/s12870-020-02380-w)
Supplement: Supplementary file 12 — Additional file 12 Supplementary information 2 [file 12870_2020_2380_MOESM12_ESM.xlsx]

## Sheet: Sheet1
						O. glaberrima		P10		P88		P90		P91		P92
Gene	Gene position	Ref base	Editing type	N/S	Codon position	RNA coverage	Editing efficiency	RNA coverage	Editing efficiency	RNA coverage	Editing efficiency	RNA coverage	Editing efficiency	RNA coverage	Editing efficiency	RNA coverage	Editing efficiency
atp1	30	C	C-to-U	S	3	502	97.01	136	96.32	650	95.54	556	96.4	648	94.75	592	96.45
atp1	1178	C	C-to-U	N	2	2095	98.38	1879	97.5	5840	98.84	6024	98.72	6187	98.25	2148	98.18
atp1	1292	C	C-to-U	N	2	2157	98.75	1674	97.85	5459	98.86	5487	98.67	5352	98.37	2231	97.62
atp1	1490	C	C-to-U	N	2	881	98.52	607	97.36	1893	99.26	1849	98.81	1982	99.39	721	97.78
atp1	1499	C	C-to-U	N	2	824	98.67	600	97.5	1863	98.87	1825	98.74	1953	98.52	680	98.38
atp4	59	C	C-to-U	N	2	964	99.59	317	98.11	698	97.99	1223	96.81	1567	97.51	1136	97.71
atp4	62	C	C-to-U	N	2	1054	98.77	338	98.52	755	98.01	1331	98.2	1711	97.55	1216	97.86
atp4	74	C	C-to-U	N	2	1148	97.82	374	98.13	867	97.92	1451	97.73	1899	97.16	1321	97.2
atp4	79	C	C-to-U	N	1	1183	99.15	393	98.73	905	99.01	1522	98.62	1947	98.87	1372	98.76
atp4	92	C	C-to-U	N	2	1373	99.27	447	98.88	995	98.99	1693	98.23	2260	98.36	1557	99.23
atp4	121	C	C-to-U	N	1	1856	99.46	583	99.14	1325	99.02	2184	98.86	3047	98.72	1920	99.06
atp4	251	C	C-to-U	N	2	2206	98.32	1234	99.11	3425	99.3	5474	99.05	6372	98.74	2239	97.95
atp4	398	C	C-to-U	N	2	2206	98.59	1285	98.29	4796	99.17	5929	98.6	5558	98.7	2201	98.41
atp4	419	C	C-to-U	N	2	1765	98.02	1113	98.65	4176	99.21	5030	98.81	5040	98.61	1805	98.28
atp6	13	C	C-to-U	N	1	81	67.9	42	-	106	69.81	125	82.4	198	69.19	104	62.5
atp6	344	C	C-to-U	N	2	2143	93.65	1003	96.41	3661	97.6	3503	97.12	4572	96.98	2129	97.65
atp6	371	C	C-to-U	N	2	2153	87.51	904	77.54	3578	71.49	3511	68.76	4231	68.31	2177	69.73
atp6	413	C	C-to-U	N	2	2451	96.16	977	95.09	3755	97.9	3738	97.11	4420	96.2	2432	97.37
atp6	517	C	C-to-U	N	1	2162	95.19	1019	94.41	3441	98.14	3722	97.47	5145	97.01	2191	98.04
atp6	524	C	C-to-U	N	2	2185	93.04	1013	89.93	3423	92.29	3709	94.39	5184	91.53	2247	92.7
atp6	542	C	C-to-U	N	2	2251	97.69	964	96.27	3292	98.57	3617	98.04	4990	97.47	2189	98.36
atp6	550	C	C-to-U	N	1	2256	97.03	979	94.89	3287	98.02	3668	97.57	5092	96.86	2203	98.37
atp6	557	C	C-to-U	N	2	2182	96.2	903	93.91	3091	96.89	3395	96.79	4756	94.6	2116	96.41
atp6	558	C	C-to-U	S	3	2197	75.1	908	90.2	3109	92.41	3417	92.51	4820	90.19	2128	93.47
atp6	751	C	C-to-U	N	1	2170	98.39	799	96.87	2118	98.91	2809	98.43	4759	98.53	2181	97.98
atp6	773	C	C-to-U	N	2	2127	97.7	774	95.61	2058	97.28	2737	96.71	4882	97.52	2111	96.54
atp6	815	C	C-to-U	N	2	1650	99.09	670	98.21	1875	99.2	2572	98.44	4243	98.82	1630	98.53
atp6	837	C	C-to-U	N	3	1453	17.27	587	32.2	1645	17.57	2315	23.71	4087	20.31	1584	32.95
atp6	952	C	C-to-U	N	1	588	98.81	169	98.82	445	99.1	756	97.88	854	98.83	619	98.06
atp6	959	C	C-to-U	N	2	573	95.46	167	98.8	409	99.02	686	98.25	829	99.03	598	98.16
atp6	968	C	C-to-U	N	2	489	98.16	149	98.66	351	99.72	625	98.4	685	99.56	499	98.6
atp6	1006	C	C-to-U	N	1	37	-	14	-	50	96	56	100	46	-	32	-
atp8	58	C	C-to-U	N	1	695	95.54	233	96.57	516	86.82	858	89.74	1673	93.13	761	89.36
atp8	123	C	C-to-U	S	3	1253	93.77	409	94.13	1067	92.6	1714	93.87	3015	95.09	1420	94.79
atp8	200	C	C-to-U	N	2	2225	97.98	869	97.12	2803	96.68	4333	96.28	5212	97.06	2181	96.65
atp8	219	C	C-to-U	S	3	2349	7.71	945	34.71	3098	24.73	4672	27.8	5628	27.65	2332	34.26
atp8	442	C	C-to-U	N	1	414	42.75	177	55.37	551	32.3	667	32.98	910	31.65	432	38.89
atp8	443	C	C-to-U	N	2	334	96.71	150	96	467	97	557	94.97	720	94.31	363	94.77
atp9	20	C	C-to-U	N	2	1169	99.32	360	98.33	635	98.43	1176	97.53	2960	97.64	1318	97.27
atp9	81	C	C-to-U	S	3	2414	54.47	951	91.59	1906	88.77	2947	88.73	6352	87.15	2555	89.98
atp9	82	C	C-to-U	N	1	2414	99.34	952	98.42	1906	98.43	2949	97.8	6364	97.64	2573	98.02
atp9	92	C	C-to-U	N	2	2451	99.55	952	99.16	1907	98.53	2950	98.54	6632	98.79	2606	98.47
atp9	191	C	C-to-U	N	2	32	-	838	97.02	1717	97.9	2555	97.34	1548	97.29	33	-
atp9	205	C	C-to-U	S	1	18	-	692	94.51	1600	94.88	2382	93.79	370	93.51	18	-
atp9	212	C	C-to-U	N	2	12	-	687	96.94	1518	97.5	2259	97.12	193	94.82	12	-
atp9	223	C	C-to-U	N	1	1	-	530	96.42	782	95.52	1193	95.22	1	-	1	-
ccmB	28	C	C-to-U	N	1	30	-	10	-	55	18.18	45	-	94	8.51	46	-
ccmB	39	C	C-to-U	S	3	44	-	14	-	68	14.71	55	23.64	126	23.81	52	15.38
ccmB	43	C	C-to-U	N	1	44	-	15	-	70	95.71	54	98.15	135	92.59	57	78.95
ccmB	80	C	C-to-U	N	2	78	93.59	31	-	108	91.67	115	96.52	211	92.89	114	87.72
ccmB	87	C	C-to-U	S	3	92	72.83	37	-	121	71.07	121	70.25	224	70.54	115	73.91
ccmB	128	C	C-to-U	N	2	169	92.9	66	83.33	227	87.67	288	89.58	481	88.15	236	83.05
ccmB	137	C	C-to-U	N	2	175	96	69	89.86	241	90.46	317	90.85	496	92.74	252	92.46
ccmB	149	C	C-to-U	N	2	185	93.51	69	88.41	259	88.42	332	85.84	535	88.22	275	90.18
ccmB	154	C	C-to-U	N	1	190	94.74	69	89.86	262	94.66	347	95.1	553	95.84	285	94.74
ccmB	160	C	C-to-U	N	1	194	93.81	66	90.91	267	91.01	352	91.48	544	93.38	289	91
ccmB	163	C	C-to-U	S	1	194	59.79	67	56.72	268	46.27	355	42.25	551	41.02	295	57.97
ccmB	172	C	C-to-U	N	1	208	92.31	72	90.28	288	92.36	388	89.95	604	93.05	311	95.18
ccmB	179	C	C-to-U	N	2	212	94.81	76	88.16	299	89.3	388	89.95	615	91.71	312	91.67
ccmB	181	C	C-to-U	N	1	215	89.77	72	81.94	299	79.26	384	80.73	601	83.03	310	87.42
ccmB	183	C	C-to-U	S	3	213	52.58	75	48	305	53.11	383	56.4	623	56.02	314	72.29
ccmB	194	C	C-to-U	N	2	225	87.11	79	82.28	331	84.89	411	85.16	647	87.79	329	89.06
ccmB	286	C	C-to-U	N	1	318	86.16	117	82.91	486	90.53	555	89.37	949	89.99	490	91.63
ccmB	304	C	C-to-U	N	1	333	90.99	125	81.6	519	88.25	644	88.82	1014	88.26	528	92.23
ccmB	338	C	C-to-U	N	2	280	94.29	107	94.39	483	95.45	594	94.95	878	92.71	478	97.07
ccmB	367	C	C-to-U	N	1	273	91.21	97	84.54	468	82.05	561	84.67	819	77.17	463	83.8
ccmB	392	C	C-to-U	N	2	257	96.5	87	93.1	424	94.34	506	96.25	686	92.42	424	96.46
ccmB	406	C	C-to-U	N	1	245	64.9	86	66.28	411	48.42	498	49	663	42.99	407	62.16
ccmB	428	C	C-to-U	N	2	249	97.99	85	94.12	391	92.07	473	93.66	643	91.6	402	96.77
ccmB	467	C	C-to-U	N	2	203	96.06	71	88.73	306	90.52	396	88.38	500	84.6	335	92.84
ccmB	475	C	C-to-U	N	1	184	92.93	61	78.69	243	79.84	336	80.36	437	77.57	306	84.64
ccmB	476	C	C-to-U	N	2	184	92.39	59	77.97	242	79.75	337	80.42	437	77.12	307	84.36
ccmB	485	C	C-to-U	N	2	181	90.61	58	77.59	229	82.53	324	79.63	415	74.94	292	82.53
ccmB	502	C	C-to-U	N	1	116	31.9	42	-	157	42.68	235	39.15	194	35.57	178	35.39
ccmB	503	C	C-to-U	N	2	113	90.27	39	-	159	75.47	233	78.54	185	64.32	175	82.29
ccmB	512	C	C-to-U	N	2	88	95.45	35	-	131	87.02	197	86.29	132	56.82	145	91.03
ccmB	514	C	C-to-U	N	1	87	96.55	34	-	131	89.31	191	95.29	121	80.17	141	97.87
ccmB	551	C	C-to-U	N	2	69	95.65	26	-	65	86.15	92	86.96	81	91.36	107	92.52
ccmB	554	C	C-to-U	N	2	63	92.06	26	-	59	86.44	82	76.83	80	85	100	93
ccmC	76	C	C-to-U	N	1	279	91.76	143	95.8	693	95.24	805	95.28	1026	96.1	393	93.89
ccmC	103	C	C-to-U	N	1	377	93.1	220	92.73	981	95.11	1148	95.3	1306	95.79	581	89.16
ccmC	115	C	C-to-U	N	1	446	89.69	261	91.95	1200	93.42	1390	93.88	1456	94.78	680	88.09
ccmC	161	C	C-to-U	N	2	679	94.11	438	94.75	1727	96.12	1921	96.36	2223	97.3	1121	94.11
ccmC	179	C	C-to-U	N	2	712	97.89	462	97.62	1778	96.01	2001	97.35	2316	97.28	1160	96.29
ccmC	184	C	C-to-U	N	1	709	96.33	467	97.86	1802	97.11	2041	97.75	2343	98.29	1168	96.49
ccmC	227	C	C-to-U	N	2	927	93.64	559	96.42	2195	96.77	2533	97.12	2869	97.28	1515	96.63
ccmC	236	C	C-to-U	N	2	944	92.48	562	93.42	2239	92.99	2590	91.16	2906	92.57	1539	92.27
ccmC	299	C	C-to-U	N	2	922	90.35	518	90.54	2157	88.73	2520	90.63	2695	89.94	1622	88.72
ccmC	331	C	C-to-U	N	1	939	95.95	513	96.1	1995	94.19	2305	95.18	2577	93.52	1615	93.93
ccmC	358	C	C-to-U	N	1	993	95.37	519	90.37	2023	92.54	2374	91.07	2709	91.25	1669	92.03
ccmC	400	C	C-to-U	N	1	1229	95.77	582	96.05	2919	95.72	4407	95.01	3316	95.36	1840	93.8
ccmC	418	C	C-to-U	S	1	1092	90.75	499	77.35	2746	81.94	4241	79.51	2865	78.88	1676	80.31
ccmC	421	C	C-to-U	N	1	1120	94.11	508	91.54	2800	93.11	4308	92.87	2973	90.48	1690	92.43
ccmC	436	C	C-to-U	N	1	1174	97.53	547	96.89	2959	95.81	4474	95.89	3260	94.88	1813	95.26
ccmC	446	C	C-to-U	N	2	1120	97.41	504	94.64	2840	96.23	4367	95.99	3076	95.03	1697	94.76
ccmC	451	C	C-to-U	N	1	1026	96.2	466	92.49	2759	93.95	4306	92.66	2734	90.75	1570	91.85
ccmC	458	C	C-to-U	N	2	1056	96.69	477	93.71	2849	96.35	4386	95.83	2838	95.07	1632	94.49
ccmC	463	C	C-to-U	N	1	1051	96	479	93.74	2833	95.2	4355	94.47	2890	93.08	1623	92.67
ccmC	467	C	C-to-U	N	2	1028	87.94	460	91.3	2773	93	4311	91.3	2856	89.95	1589	89.49
ccmC	473	C	C-to-U	N	2	1022	92.56	455	90.77	2753	92.74	4285	91.86	2856	90.69	1545	89.9
ccmC	497	C	C-to-U	N	2	1006	97.32	459	94.34	2659	95.86	4198	95.83	2837	95.73	1507	95.02
ccmC	499	C	C-to-U	N	1	1012	98.62	460	96.52	2659	97.82	4224	97.3	2855	97.48	1516	96.83
ccmC	521	C	C-to-U	N	2	948	97.15	441	97.05	2539	96.93	4063	96.75	2791	96.31	1429	95.24
ccmC	548	C	C-to-U	N	2	864	83.68	403	87.1	2390	93.18	3828	92.42	2501	90.2	1318	87.18
ccmC	568	C	C-to-U	N	1	891	97.64	410	95.85	2378	96.47	3681	95.65	2611	96.09	1334	95.58
ccmC	575	C	C-to-U	N	2	878	97.38	410	95.85	2385	96.73	3656	95.43	2565	96.73	1314	94.44
ccmC	608	C	C-to-U	N	2	715	95.1	348	95.11	1723	94.89	2481	93.27	2174	94.48	1077	92.76
ccmC	614	C	C-to-U	N	2	661	92.44	334	88.62	1673	90.74	2376	90.36	2073	90.45	1023	84.36
ccmC	619	C	C-to-U	N	1	576	90.8	300	91	1639	90.6	2336	90.15	1816	86.67	914	87.64
ccmC	624	C	C-to-U	S	3	549	95.63	287	94.43	1612	94.42	2305	81.87	1745	74.5	884	81.11
ccmC	650	C	C-to-U	N	2	327	93.27	176	96.59	856	95.09	1195	95.15	1044	93.01	503	89.86
ccmC	656	C	C-to-U	N	2	321	92.52	172	96.51	769	94.15	1064	92.2	1028	91.63	488	89.14
ccmC	665	C	C-to-U	N	2	273	90.11	154	91.56	665	91.88	913	90.14	937	86.66	430	80.47
ccmC	673	C	C-to-U	N	1	241	88.38	142	96.48	644	93.79	862	93.16	845	92.9	367	91.28
ccmFc	38	C	C-to-U	N	2	33	-	27	-	86	75.58	129	68.99	102	69.61	65	83.08
ccmFc	50	C	C-to-U	N	2	45	-	31	-	96	70.83	142	68.31	137	65.69	81	74.07
ccmFc	52	C	C-to-U	N	1	46	-	30	-	97	68.04	140	66.43	140	65	84	72.62
ccmFc	103	C	C-to-U	N	1	76	64.47	62	80.65	177	85.31	265	79.25	271	84.13	193	86.01
ccmFc	119	C	C-to-U	N	2	82	54.88	74	70.27	207	75.36	316	70.57	310	71.94	212	79.25
ccmFc	122	C	C-to-U	N	2	82	51.22	74	74.32	207	78.74	319	71.16	315	73.33	212	80.19
ccmFc	123	C	C-to-U	S	3	81	49.38	74	66.22	207	76.33	326	67.79	317	69.4	215	75.81
ccmFc	146	C	C-to-U	N	2	92	76.09	85	80	221	81.9	365	76.71	387	79.59	250	83.6
ccmFc	160	C	C-to-U	N	1	97	62.89	89	73.03	249	78.71	406	72.17	428	74.3	271	79.7
ccmFc	301	C	C-to-U	N	1	178	63.48	172	62.79	475	76.84	725	76.28	946	74.31	537	75.98
ccmFc	306	C	C-to-U	S	3	172	52.91	173	58.38	476	70.59	735	73.2	955	69.53	552	63.41
ccmFc	325	C	C-to-U	N	1	170	52.35	178	46.63	461	64.86	704	66.76	940	65.53	555	57.66
ccmFc	369	C	C-to-U	S	3	185	15.14	193	18.65	505	30.1	791	31.98	1038	30.06	592	30.07
ccmFc	397	C	C-to-U	N	1	206	69.9	193	73.06	539	86.64	843	84.58	1082	83.73	670	82.84
ccmFc	860	C	C-to-U	N	2	136	77.21	174	94.83	503	89.66	931	93.77	922	93.6	589	91.68
ccmFc	900	C	C-to-U	S	3	148	41.22	192	81.77	577	82.5	971	80.54	1093	82.07	659	84.67
ccmFc	960	C	C-to-U	S	3	176	57.39	179	93.85	641	87.99	972	88.68	1165	89.36	742	88.27
ccmFc	1083	C	C-to-U	S	3	215	74.42	269	79.93	785	81.02	910	80.66	1600	79.31	994	77.57
ccmFc	1130	C	C-to-U	N	2	189	88.36	227	92.07	644	91.15	680	89.56	1385	92.27	847	89.96
ccmFc	1151	C	C-to-U	N	2	177	89.83	215	94.42	632	91.46	633	91.79	1329	93.98	802	92.14
ccmFc	1225	C	C-to-U	N	1	125	87.2	162	95.68	426	89.44	404	92.82	815	93.74	559	95.35
ccmFc	1250	C	C-to-U	N	2	90	85.56	113	96.46	224	86.16	218	88.99	690	86.96	400	91.25
ccmFn	38	C	C-to-U	N	2	33	-	4	-	21	-	58	82.76	70	81.43	20	-
ccmFn	98	C	C-to-U	N	2	114	90.35	25	-	110	92.73	210	94.29	221	87.33	101	93.07
ccmFn	121	C	C-to-U	N	1	129	93.02	28	-	121	92.56	244	94.26	243	89.71	114	93.86
ccmFn	137	C	C-to-U	N	2	146	95.89	28	-	126	90.48	254	93.7	279	89.61	122	95.9
ccmFn	142	C	C-to-U	N	1	150	88.67	29	-	127	91.34	256	90.62	288	88.54	124	88.71
ccmFn	151	C	C-to-U	N	1	160	89.38	31	-	133	92.48	272	92.28	299	87.96	132	90.91
ccmFn	248	C	C-to-U	N	2	399	89.47	67	79.1	313	89.46	606	92.57	718	89.55	359	89.42
ccmFn	263	C	C-to-U	N	2	438	94.52	73	90.41	353	90.65	696	92.67	771	92.87	370	94.05
ccmFn	356	C	C-to-U	N	2	641	95.63	126	96.03	545	95.05	975	96.21	1032	95.83	563	97.51
ccmFn	365	C	C-to-U	N	2	648	93.21	127	92.91	550	91.27	984	91.26	1037	91.13	567	92.77
ccmFn	372	C	C-to-U	S	3	652	93.1	126	96.03	561	91.8	982	94.4	1046	92.07	578	95.67
ccmFn	469	C	C-to-U	N	1	624	28.69	120	36.67	589	24.79	991	29.06	910	27.8	563	37.12
ccmFn	550	C	C-to-U	N	1	456	91.45	92	73.91	504	81.35	718	84.26	603	83.42	447	75.39
ccmFn	698	C	C-to-U	N	2	550	97.27	101	92.08	440	96.59	622	94.21	649	96.3	472	96.4
ccmFn	707	C	C-to-U	N	2	559	97.14	102	88.24	435	95.63	617	92.71	667	94.3	474	94.09
ccmFn	745	C	C-to-U	N	1	554	94.4	105	87.62	450	95.56	631	94.77	707	93.92	514	92.41
ccmFn	767	C	C-to-U	N	2	596	95.81	101	82.18	426	95.31	616	93.02	690	92.9	506	88.14
ccmFn	779	C	C-to-U	N	2	584	95.89	106	86.79	411	93.67	599	91.82	730	95.21	517	89.94
ccmFn	794	C	C-to-U	N	2	608	95.72	113	80.53	416	91.83	605	91.07	750	94.53	552	88.77
ccmFn	943	C	C-to-U	N	1	632	98.26	102	95.1	513	94.35	757	93	734	94.01	523	91.78
ccmFn	1258	C	C-to-U	N	1	558	97.31	140	97.14	664	95.33	741	94.06	665	93.23	566	92.23
ccmFn	1286	C	C-to-U	N	2	561	96.79	151	94.04	657	92.85	720	90.97	680	91.18	599	85.48
ccmFn	1303	C	C-to-U	N	1	543	97.79	135	95.56	650	93.69	707	92.64	662	92.3	591	92.05
ccmFn	1318	C	C-to-U	N	1	606	97.19	151	96.03	768	95.57	888	93.02	824	93.81	669	91.78
ccmFn	1336	C	C-to-U	N	1	656	96.19	162	91.98	896	93.08	1130	89.56	938	90.83	744	86.83
ccmFn	1369	C	C-to-U	N	1	702	99	160	95	955	97.38	1255	97.13	1053	96.39	748	96.79
ccmFn	1387	C	C-to-U	N	1	722	96.4	165	93.94	957	94.78	1285	94.86	1085	94.75	739	94.99
ccmFn	1430	C	C-to-U	N	2	670	96.72	154	94.16	938	94.03	1288	94.1	1061	94.72	693	92.06
ccmFn	1450	C	C-to-U	N	1	684	88.89	160	90	948	88.82	1294	87.25	1103	88.76	692	87.43
ccmFn	1453	C	C-to-U	N	1	681	37.59	163	45.4	953	58.13	1298	55.78	1118	15.03	690	42.9
ccmFn	1454	C	C-to-U	N	2	670	97.76	161	95.03	950	94.74	1296	94.75	1104	95.11	688	92.59
ccmFn	1466	C	C-to-U	N	2	687	97.67	167	93.41	976	95.9	1324	95.39	1129	96.28	704	93.61
ccmFn	1501	C	C-to-U	N	1	665	98.35	183	96.17	998	96.89	1367	96.56	1168	97.35	718	95.82
ccmFn	1514	C	C-to-U	N	2	689	97.82	193	95.34	968	95.04	1313	93.22	1188	95.03	718	93.04
ccmFn	1549	C	C-to-U	N	1	573	95.99	152	91.45	785	93.63	1027	93.09	976	96	580	91.38
ccmFn	1613	C	C-to-U	N	2	425	10.35	115	41.74	455	25.05	597	26.97	636	23.11	402	34.83
cob	178	C	C-to-U	N	1	2164	97.23	906	96.91	2325	97.29	3102	97.07	3163	96.52	2117	97.73
cob	286	C	C-to-U	N	1	2510	98.09	1247	97.11	3317	97.05	4324	96.85	4216	95.37	2493	97.55
cob	298	C	C-to-U	N	1	2550	97.45	1351	96.67	3768	96.18	4751	96.19	4845	95.42	2541	97.21
cob	325	C	C-to-U	N	1	2447	97.34	1360	96.99	3655	97.26	4616	96.86	5169	95.92	2434	97.33
cob	419	C	C-to-U	N	2	2267	98.01	1388	97.48	3587	97.35	4508	97.09	6253	97.15	2236	97.18
cob	564	C	C-to-U	S	3	2179	88.16	1079	94.16	2721	92.21	4196	92.3	3472	91.85	2115	94.09
cob	568	C	C-to-U	N	1	2187	97.17	1070	95.05	2691	95.99	4126	96.22	3405	94.57	2086	97.41
cob	580	C	C-to-U	N	1	2088	96.26	936	93.59	2573	95.49	3936	95.86	3363	94.59	2000	96.65
cob	680	C	C-to-U	N	2	2325	98.71	926	97.08	2431	97.45	3595	97.66	3624	96.88	2240	97.72
cob	715	C	C-to-U	N	1	2126	98.31	797	97.49	1951	97.13	2491	97.67	3294	96.93	2018	97.08
cob	725	C	C-to-U	N	2	2151	97.86	791	97.09	2066	96.71	2693	96.92	3323	96.69	2044	96.77
cob	808	C	C-to-U	N	1	2276	97.1	886	94.13	2509	97.37	3485	97.42	4032	96.6	2072	96.19
cob	853	C	C-to-U	N	1	2214	98.64	908	97.91	2606	97.31	3575	97.96	4145	97.73	2149	97.53
cob	908	C	C-to-U	N	2	2285	98.25	1015	97.14	2849	96.91	3938	97.16	4747	96.42	2249	97.07
cob	982	C	C-to-U	N	1	2199	93.86	839	94.16	2443	95.29	3561	93.85	3966	93.47	2093	95.27
cob	1081	C	C-to-U	N	1	1733	99.02	664	98.49	1647	98.72	2296	97.95	3281	98.14	1626	98.09
cob	1119	C	C-to-U	S	3	1079	93.05	410	94.88	957	96.55	1290	94.96	1992	93.17	1027	96.98
cob	1124	C	C-to-U	N	2	1061	98.68	388	96.65	890	95.28	1186	94.27	1880	94.89	1011	96.44
cox1	15	C	C-to-U	S	3	165	89.09	121	86.78	183	83.61	271	87.82	360	78.33	344	83.14
cox1	1402	C	C-to-U	N	1	1557	98.01	940	99.04	2497	98.36	3621	98.59	3541	98.19	2070	98.07
cox1	1405	C	C-to-U	N	1	1576	98.41	951	98	2494	98.6	3640	98.05	3562	97.75	2090	97.18
cox1	1433	C	C-to-U	N	2	1436	96.1	844	96.8	2231	95.7	3351	95.55	3134	93.97	2058	94.56
cox1	1489	C	C-to-U	N	1	694	96.4	440	98.64	1107	96.03	1792	97.49	1746	97.02	988	96.96
cox2	14	C	C-to-U	N	2	95	96.84	30	-	61	96.72	111	83.78	222	90.09	124	83.87
cox2	30	C	C-to-U	S	3	263	62.36	81	85.19	213	78.87	319	77.43	614	73.78	310	83.87
cox2	33	C	C-to-U	S	3	291	80.41	88	85.23	245	83.27	373	84.45	710	58.31	344	85.76
cox2	77	C	C-to-U	N	2	952	97.9	314	97.45	778	98.07	1062	97.93	1774	98.48	1020	97.25
cox2	144	C	C-to-U	S	3	1901	90.37	630	87.46	1415	80.71	1987	32.76	3594	28.74	2066	52.86
cox2	167	C	C-to-U	N	2	1955	97.8	668	97.75	1538	98.44	2105	98.53	3846	97.63	2038	96.81
cox2	169	C	C-to-U	N	1	1969	98.27	682	97.65	1555	97.11	2109	97.58	3880	97.01	2067	96.86
cox2	259	C	C-to-U	N	1	2186	99.04	1078	98.98	2466	98.38	3546	99.13	5931	98.38	2132	98.17
cox2	385	C	C-to-U	N	1	2237	99.33	1224	99.26	2865	98.85	3907	99.33	5676	98.94	2163	99.03
cox2	387	A	U-to-C	S	3	2220	99.14	1221	99.59	2851	99.47	3897	99.56	5752	99.43	2146	99.44
cox2	388	C	C-to-U	N	1	2226	98.25	1220	99.26	2833	99.22	3903	99.31	5689	99.1	2163	98.84
cox2	449	C	C-to-U	N	2	2156	98.65	1234	96.92	2971	98.82	4068	98.57	5642	99.33	2173	97.28
cox2	466	C	C-to-U	N	1	2223	99.1	1270	97.64	2764	98.37	3905	98.51	5699	98.46	2214	98.33
cox2	467	C	C-to-U	N	2	2238	98.79	1276	98.35	2788	98.39	3914	98.42	5775	98.29	2213	98.15
cox2	482	C	C-to-U	N	2	2227	99.19	1265	98.58	2758	98.44	3831	98.62	6006	98.87	2209	98.64
cox2	550	C	C-to-U	N	1	2208	99.28	1221	98.85	2713	98.34	3615	98.31	6347	99.09	2243	98.71
cox2	563	C	C-to-U	N	2	2185	99.31	1194	98.41	2653	98.23	3525	98.44	6236	99.1	2171	98.53
cox2	587	C	C-to-U	N	2	1904	99.37	992	98.08	2151	96.84	2808	97.47	5246	98.32	1849	97.84
cox2	620	C	C-to-U	N	2	1918	98.64	776	97.29	1727	97.22	2253	97.03	4509	98.6	1946	98
cox2	638	C	C-to-U	N	2	1926	97.25	671	95.08	1509	94.96	1884	95.06	4455	96.9	1910	96.49
cox2	704	C	C-to-U	N	2	1357	98.75	490	97.35	898	97.1	1021	97.75	3194	98.65	1327	97.51
cox3	114	C	C-to-U	S	3	2415	55.11	1281	49.26	4491	40.24	5255	45.04	4451	43.18	2516	51.67
cox3	290	C	C-to-U	N	2	2521	99.44	2097	99.33	5396	99.81	5391	99.48	5851	99.59	2534	99.68
cox3	302	C	C-to-U	N	2	2490	97.23	2186	95.97	5441	97.7	5698	97.54	5885	97.5	2504	95.89
cox3	334	C	C-to-U	N	1	2340	98.25	2083	98.9	4993	99.4	6224	99.04	6626	99.41	2330	99.53
cox3	356	C	C-to-U	N	2	1780	97.81	2081	99.09	4901	99.29	6115	98.92	6573	99.39	1671	99.22
cox3	359	C	C-to-U	N	2	1802	99.33	2079	98.8	4908	99.16	6126	98.55	6562	99.16	1691	98.7
cox3	458	C	C-to-U	N	2	2451	98.86	2047	98.68	5084	99.39	6093	99	6136	99.49	2423	99.01
cox3	467	C	C-to-U	N	2	2388	98.79	2099	98.19	5221	98.91	6113	98.5	6609	99.14	2336	98.54
cox3	557	C	C-to-U	N	2	2530	97.94	2081	98.03	6343	92.16	6056	93.36	6515	91.11	2570	96.77
cox3	572	C	C-to-U	N	2	2524	99.01	2056	99.12	6327	99.72	6109	99.38	6682	99.6	2554	99.57
cox3	611	C	C-to-U	N	2	2485	99.28	1705	99.35	5820	99.74	5391	99.42	5808	99.52	2528	99.56
cox3	799	C	C-to-U	N	1	665	99.55	186	100	445	100	724	99.45	542	99.45	722	99.86
cox3	809	C	C-to-U	N	2	623	99.52	177	100	357	99.72	614	98.7	522	99.81	678	100
matR	60	C	C-to-U	S	3	24	-	5	-	29	-	41	-	50	46	28	-
matR	86	C	C-to-U	N	2	40	-	10	-	49	-	55	56.36	86	74.42	45	-
matR	92	C	C-to-U	N	2	45	-	13	-	53	56.6	72	44.44	97	64.95	46	-
matR	295	C	C-to-U	N	1	104	12.5	27	-	136	22.79	201	21.39	188	21.81	106	37.74
matR	296	C	C-to-U	N	2	103	87.38	26	-	135	76.3	201	81.09	187	78.61	107	91.59
matR	1745	C	C-to-U	N	2	256	84.77	77	83.12	488	86.68	480	88.33	577	87.18	320	85.94
matR	1766	C	C-to-U	N	2	285	85.96	87	78.16	567	84.3	575	88.52	774	83.72	388	82.73
matR	1800	C	C-to-U	S	3	298	23.49	96	20.83	686	30.9	703	24.18	833	21.73	426	21.13
matR	1891	C	C-to-U	N	1	213	1.41	66	60.61	532	62.41	522	61.49	606	56.27	305	65.57
matR	1892	C	C-to-U	N	2	212	68.87	67	76.12	526	82.7	517	86.65	597	84.09	306	81.37
matR	1900	C	C-to-U	N	1	183	88.52	58	89.66	482	93.78	478	95.19	505	92.08	244	87.7
matR	1910	C	C-to-U	N	2	175	82.29	56	76.79	440	86.59	439	90.66	473	87.1	238	86.55
matR	1920	C	C-to-U	S	3	175	34.29	54	48.15	434	42.17	417	50.84	476	42.44	235	43.83
mttB	53	C	C-to-U	N	2	225	58.22	115	71.3	215	54.42	249	56.22	429	49.88	310	59.68
mttB	64	C	C-to-U	S	1	269	50.56	135	83.7	252	88.1	322	81.68	492	89.43	354	85.31
mttB	86	C	C-to-U	N	2	353	77.9	173	86.71	321	89.41	418	86.36	576	86.81	440	84.55
mttB	91	C	C-to-U	N	1	366	90.71	177	91.53	338	89.35	425	89.65	592	92.4	457	89.5
mttB	102	C	C-to-U	S	3	406	76.35	197	74.62	372	75.81	484	58.26	677	61	500	67.2
mttB	127	C	C-to-U	N	1	459	88.24	226	91.59	450	89.78	616	87.99	777	89.45	572	86.71
mttB	149	C	C-to-U	N	2	530	91.51	275	88	499	86.37	732	85.25	880	86.25	661	83.96
mttB	155	C	C-to-U	N	2	539	81.82	285	86.67	507	75.94	749	75.17	921	70.14	668	80.54
mttB	157	C	C-to-U	N	1	546	46.15	287	52.26	505	28.51	757	39.37	916	38.76	668	44.61
mttB	158	C	C-to-U	N	2	543	89.69	287	88.15	510	89.61	759	84.85	920	82.17	673	83.21
mttB	205	C	C-to-U	N	1	651	93.7	357	94.96	676	94.23	942	94.27	1117	93.91	806	92.31
mttB	215	C	C-to-U	N	2	663	91.7	360	91.11	691	92.91	955	91.73	1172	92.66	851	89.89
mttB	227	C	C-to-U	N	2	660	92.27	360	90	684	91.96	948	90.4	1130	91.06	835	89.22
mttB	229	C	C-to-U	N	1	672	88.54	362	89.23	691	90.74	966	88.61	1145	88.82	848	85.38
mttB	251	C	C-to-U	N	2	729	89.3	376	82.98	737	88.87	1092	88.55	1204	88.62	936	87.07
mttB	279	C	C-to-U	N	3	624	5.61	324	18.52	686	11.08	1073	34.2	1036	30.5	834	34.65
mttB	289	C	C-to-U	N	1	621	92.27	318	90.88	673	92.27	1104	88.86	1036	83.3	848	90.45
mttB	308	C	C-to-U	N	2	703	89.76	365	90.96	743	92.46	1151	84.71	1142	78.37	949	85.77
mttB	354	C	C-to-U	S	3	748	4.41	370	53.24	742	48.25	1236	45.55	1138	47.72	1048	54.2
mttB	355	C	C-to-U	N	1	748	88.64	370	81.08	742	82.75	1249	78.38	1157	76.66	1058	76.18
mttB	358	C	C-to-U	N	1	754	85.54	373	84.72	745	76.51	1255	75.78	1163	66.38	1057	78.71
mttB	371	C	C-to-U	N	2	750	87.47	380	91.84	737	93.62	1311	92.91	1180	93.47	1046	93.98
mttB	373	C	C-to-U	N	1	764	95.68	383	95.82	751	96.8	1335	94.98	1202	96.34	1053	95.35
mttB	378	C	C-to-U	S	3	767	15.51	391	32.23	758	25.59	1366	22.4	1212	19.8	1080	19.35
mttB	381	C	C-to-U	S	3	764	35.47	388	50.52	771	22.18	1355	21.7	1230	22.68	1071	44.44
mttB	401	C	C-to-U	N	2	733	89.09	361	87.81	740	90.41	1265	88.3	1130	86.99	956	87.87
mttB	403	C	C-to-U	N	1	732	91.94	365	92.33	735	92.11	1263	90.82	1121	91.08	959	89.99
mttB	406	C	C-to-U	N	1	747	90.5	372	86.02	746	88.07	1289	84.33	1155	81.65	986	86.51
mttB	434	C	C-to-U	N	2	799	94.49	405	89.63	778	92.67	1296	89.89	1306	90.28	1022	91.19
mttB	464	C	C-to-U	N	2	861	94.66	395	88.86	753	94.02	1357	89.09	1549	89.61	1122	90.55
mttB	468	C	C-to-U	S	3	859	70.66	401	71.07	777	74.77	1367	70.59	1557	67.63	1121	69.94
mttB	532	C	C-to-U	N	1	918	95.75	402	93.28	700	97.29	1259	94.52	1542	94.81	1092	93.5
mttB	575	C	C-to-U	N	2	909	93.62	414	89.86	799	91.86	1337	90.73	1582	91.85	1123	88.69
mttB	581	C	C-to-U	N	2	897	82.16	396	88.64	775	94.84	1297	92.83	1553	92.14	1115	90.85
mttB	637	C	C-to-U	N	1	769	87.78	325	93.23	713	93.13	1078	92.49	1264	91.53	952	90.55
mttB	687	C	C-to-U	S	3	627	87.24	253	91.3	525	91.62	799	91.49	855	89.59	756	92.46
mttB	694	C	C-to-U	N	1	471	75.16	194	87.63	446	91.7	677	91.43	498	87.95	579	91.02
mttB	700	C	C-to-U	N	1	461	75.05	187	90.37	447	90.16	674	89.47	489	87.73	568	89.44
nad1	215	C	C-to-U	N	2	1080	96.11	618	90.78	843	94.42	1375	95.56	1635	93.15	1242	93.32
nad1	307	C	C-to-U	N	1	1519	97.04	846	91.73	1119	94.28	1784	96.08	2238	93.97	1748	96.17
nad1	308	C	C-to-U	N	2	1511	97.15	846	93.03	1121	95.45	1790	96.65	2234	95.26	1753	96.86
nad1	436	C	C-to-U	N	1	1205	100	597	100	921	100	1369	100	1563	99.74	1432	100
nad1	490	C	C-to-U	N	1	1210	99.83	659	99.85	951	100	1513	99.8	1740	99.83	1534	99.93
nad1	492	C	C-to-U	S	3	1223	53.23	657	98.48	952	98.74	1518	98.88	1754	98.57	1546	98.32
nad1	500	C	C-to-U	N	2	1274	99.69	706	100	1046	99.71	1676	99.58	1853	99.68	1668	99.28
nad1	536	C	C-to-U	N	2	1265	99.45	734	99.46	1023	99.9	1630	99.63	1779	99.94	1699	99.12
nad1	555	C	C-to-U	S	3	993	93.55	645	97.21	913	92.99	1493	92.1	1450	92	1514	97.49
nad1	577	C	C-to-U	N	1	1061	99.25	691	99.71	954	99.79	1557	99.68	1505	99.93	1652	99.88
nad1	608	C	C-to-U	N	2	1012	99.9	664	100	992	99.6	1603	99.69	1402	99.5	1590	99.81
nad1	635	C	C-to-U	N	2	1026	100	668	99.85	1034	99.81	1630	99.57	1466	99.93	1646	100
nad1	674	C	C-to-U	N	2	982	99.8	603	100	890	99.89	1455	100	1482	100	1529	99.93
nad1	734	C	C-to-U	N	2	1040	99.52	637	100	857	99.3	1382	99.64	1575	99.75	1608	99.69
nad1	743	C	C-to-U	N	2	1073	99.72	645	100	865	99.19	1386	99.49	1626	99.45	1639	99.45
nad1	755	C	C-to-U	N	2	1043	99.42	634	99.68	841	99.52	1320	99.17	1620	99.63	1592	99.43
nad1	779	C	C-to-U	N	2	921	99.24	560	99.82	774	98.58	1168	99.23	1360	99.04	1406	99
nad1	823	C	C-to-U	N	1	832	97.12	512	99.02	698	99.14	1023	99.12	1272	99.53	1249	99.2
nad1	835	C	C-to-U	S	1	832	18.03	511	33.27	691	32.27	1004	28.39	1275	30.35	1257	31.98
nad1	898	C	C-to-U	N	1	302	98.34	165	99.39	266	97.74	427	98.59	336	97.92	438	97.72
nad1	928	C	C-to-U	N	1	161	95.03	74	97.3	149	94.63	240	96.25	197	92.89	253	93.68
nad1	937	C	C-to-U	N	1	98	92.86	39	-	118	92.37	183	96.72	132	89.39	143	88.11
nad1	953	C	C-to-U	N	2	39	-	20	-	81	93.83	92	94.57	60	91.67	76	92.11
nad2	26	C	C-to-U	N	2	109	100	45	-	50	98	119	99.16	153	100	112	99.11
nad2	303	C	C-to-U	S	3	1019	42.2	333	71.17	873	66.9	1508	64.66	1577	66.52	1064	62.69
nad2	308	C	C-to-U	N	2	1074	97.11	348	97.99	920	96.52	1607	97.01	1655	96.92	1107	98.1
nad2	335	C	C-to-U	N	2	1077	97.49	368	96.74	865	93.41	1524	94.82	1833	95.09	1127	96.98
nad2	356	C	C-to-U	N	2	1163	98.28	390	97.95	920	96.2	1573	96.5	1967	97.56	1175	97.79
nad2	361	C	C-to-U	N	1	1181	97.71	395	96.96	935	94.76	1611	95.28	1986	96.12	1192	96.31
nad2	367	C	C-to-U	N	1	1159	98.27	398	97.74	929	97.74	1591	97.05	1975	97.62	1180	98.14
nad2	388	C	C-to-U	N	1	1180	97.29	399	98.25	921	97.18	1563	97.06	2041	96.62	1218	97.87
nad2	394	C	C-to-U	N	1	1128	97.07	374	89.84	896	90.29	1569	91.33	1930	93.52	1171	89.5
nad2	497	C	C-to-U	N	2	1024	98.44	349	97.13	919	95.76	1517	94.92	1591	98.74	1106	97.29
nad2	523	C	C-to-U	N	1	953	99.27	270	97.78	795	97.36	1274	97.41	1431	98.67	947	98.84
nad2	621	C	C-to-U	S	3	996	97.39	298	99.33	855	99.42	1200	99.67	1420	99.44	996	99.7
nad2	788	C	C-to-U	N	2	1173	98.38	411	97.32	959	96.04	1467	97.61	1703	97.53	1219	96.64
nad2	800	C	C-to-U	N	2	1161	97.93	401	97.26	907	97.02	1431	98.25	1740	98.22	1214	97.78
nad2	809	C	C-to-U	N	2	1188	97.22	408	97.55	932	97.85	1446	98.62	1826	98.25	1226	97.88
nad2	855	C	C-to-U	S	3	1362	36.27	498	14.86	985	7.01	1469	7.08	2375	7.66	1461	9.17
nad2	920	C	C-to-U	N	2	1245	96.63	413	96.85	968	95.25	1547	97.22	2071	97.25	1285	97.2
nad2	928	C	C-to-U	N	1	1253	95.69	431	96.75	1000	94.5	1567	96.11	2100	96.24	1305	96.55
nad2	958	C	C-to-U	N	1	1370	98.39	470	99.15	1052	97.34	1600	97.94	2391	97.95	1403	98.65
nad2	962	C	C-to-U	N	2	1383	97.4	483	98.14	1065	95.77	1646	96.72	2430	97.41	1426	97.69
nad2	1028	C	C-to-U	N	2	1406	97.37	490	98.16	970	95.88	1707	97.07	2480	97.5	1541	98.05
nad2	1057	C	C-to-U	N	1	1465	8.81	508	33.07	1050	18.57	1759	21.83	2531	22.13	1561	35.17
nad2	1058	C	C-to-U	N	2	1468	97.21	506	98.81	1055	96.21	1765	96.6	2526	97.03	1562	97.5
nad2	1148	C	C-to-U	N	2	1273	96.23	445	94.83	1002	95.11	1630	95.21	2121	95.19	1330	94.21
nad2	1246	C	C-to-U	N	1	1180	98.47	384	99.48	942	99.36	1462	99.04	2351	99.79	1145	99.39
nad2	1247	C	C-to-U	N	2	1179	98.13	380	98.42	950	98.95	1460	99.04	2338	99.66	1148	98.95
nad2	1397	C	C-to-U	N	2	707	94.34	248	82.26	451	81.37	605	85.45	1540	87.73	640	87.97
nad2	1400	C	C-to-U	N	2	702	95.73	248	35.48	451	4.88	601	3.16	1536	2.21	638	10.5
nad2	1403	C	C-to-U	N	2	700	98.86	246	95.12	425	92	571	89.14	1523	87.79	621	95.17
nad2	1408	C	C-to-U	N	1	696	99.86	248	100	417	99.76	567	99.65	1505	99.87	617	99.84
nad2	1409	C	C-to-U	N	2	698	99.71	246	100	419	99.76	566	99.65	1508	99.8	613	99.67
nad2	1416	C	C-to-U	S	3	667	96.25	237	86.5	410	60.49	545	80.55	1471	78.31	587	85.86
nad3	155	C	C-to-U	N	2	293	89.08	78	75.64	328	88.41	368	85.05	622	86.33	268	80.97
nad3	172	C	C-to-U	N	1	318	82.39	80	37.5	344	69.77	382	69.11	654	71.56	277	54.87
nad3	173	C	C-to-U	N	2	318	88.68	81	74.07	343	87.76	388	87.63	662	86.86	284	85.56
nad3	190	C	C-to-U	N	1	308	84.74	79	55.7	344	71.22	385	71.17	644	74.84	293	69.28
nad3	191	C	C-to-U	N	2	312	87.82	81	64.2	343	80.17	388	78.35	651	81.41	292	75.68
nad3	257	C	C-to-U	N	2	289	92.39	83	79.52	314	87.9	290	85.52	631	85.42	262	87.4
nad3	296	C	C-to-U	N	2	236	94.49	75	81.33	276	92.03	246	84.15	554	87.55	222	89.19
nad3	301	C	C-to-U	N	1	237	93.25	76	84.21	275	85.82	246	84.15	561	83.78	227	85.02
nad3	319	C	C-to-U	N	1	237	89.03	75	72	262	83.21	237	78.48	547	82.08	215	79.53
nad3	320	C	C-to-U	N	2	237	89.03	74	77.03	260	84.62	235	80.85	541	84.1	213	82.63
nad3	358	C	C-to-U	N	1	99	89.9	29	-	123	86.99	103	86.41	222	84.68	95	85.26
nad3	362	C	C-to-U	N	2	97	88.66	28	-	123	85.37	102	80.39	219	84.02	93	81.72
nad3	386	C	C-to-U	N	2	95	90.53	25	-	116	87.93	92	82.61	208	86.06	92	83.7
nad3	432	C	C-to-U	S	3	43	-	11	-	50	2	37	-	75	-	40	-
nad4	44	C	C-to-U	N	2	178	93.26	80	92.5	161	95.65	238	95.8	399	94.99	217	94.01
nad4	74	C	C-to-U	N	2	377	88.59	141	89.36	305	80.66	509	81.53	704	79.97	406	87.93
nad4	154	C	C-to-U	N	1	772	97.15	258	92.25	579	93.61	1040	95.29	1312	94.89	791	94.31
nad4	164	C	C-to-U	N	2	795	95.97	266	91.35	587	91.82	1044	94.06	1337	93.27	789	93.16
nad4	166	C	C-to-U	N	1	791	95.95	268	90.67	589	92.53	1054	95.07	1351	93.49	800	93.88
nad4	197	C	C-to-U	N	2	997	96.99	323	91.95	767	95.18	1253	96.17	1601	95.38	965	94.4
nad4	317	C	C-to-U	N	2	1332	98.35	415	94.7	989	95.85	1523	96.85	1869	96.95	1292	97.06
nad4	362	C	C-to-U	N	2	1553	94.78	467	96.36	1048	97.14	1580	98.48	2339	97.91	1442	98.13
nad4	376	C	C-to-U	N	1	1659	99.28	515	97.86	1114	97.31	1691	98.88	2449	98.41	1526	98.43
nad4	401	C	C-to-U	N	2	1622	99.01	490	97.96	1102	98.73	1566	99.36	2200	98.95	1425	99.09
nad4	416	C	C-to-U	N	2	1474	97.69	445	97.98	1102	98.46	1551	99.36	2050	98.78	1314	98.71
nad4	433	C	C-to-U	N	1	1582	97.79	471	98.09	1150	98.35	1632	99.39	2158	98.8	1357	98.53
nad4	437	C	C-to-U	N	2	1564	99.55	478	98.95	1145	98.6	1624	99.38	2169	99.26	1363	99.27
nad4	449	C	C-to-U	N	2	1523	99.21	464	98.49	1042	99.23	1569	99.55	2188	99.09	1328	99.4
nad4	977	C	C-to-U	N	2	1280	96.48	507	99.21	1070	98.97	1559	98.52	2436	98.15	1394	97.49
nad4	1373	C	C-to-U	N	2	1379	94.2	468	95.51	1012	97.83	1306	98.47	2571	98.76	1311	97.56
nad4	1405	C	C-to-U	N	1	1175	99.49	393	99.49	871	99.66	1094	99.18	2304	99.78	1128	99.47
nad4	1417	C	C-to-U	N	1	1132	99.91	381	99.48	843	99.64	1035	100	2261	99.96	1095	99.63
nad4	1432	C	C-to-U	N	1	980	96.53	331	99.4	733	99.86	855	99.65	2078	99.9	956	99.48
nad4	1433	C	C-to-U	N	2	983	99.59	331	98.79	731	98.22	862	98.61	2073	98.17	954	97.8
nad4L	8	C	C-to-U	N	2	43	-	16	-	15	-	37	-	147	97.96	50	98
nad4L	41	C	C-to-U	N	2	178	98.88	80	92.5	164	83.54	351	90.03	850	87.41	238	89.5
nad4L	55	C	C-to-U	N	1	247	94.33	114	95.61	216	93.98	452	93.14	1070	92.06	360	93.89
nad4L	95	C	C-to-U	N	2	396	98.23	185	98.92	370	98.11	754	97.21	1693	98.76	590	97.12
nad4L	100	C	C-to-U	N	1	400	96.25	186	100	383	98.69	781	98.72	1704	99.18	596	98.15
nad4L	110	C	C-to-U	N	2	407	98.53	188	99.47	400	98	801	98.75	1711	99.01	608	97.7
nad4L	179	C	C-to-U	N	2	421	86.22	195	99.49	425	99.06	846	97.64	1771	99.27	642	97.35
nad4L	188	C	C-to-U	N	2	422	96.45	195	99.49	426	98.36	846	95.98	1776	97.69	642	96.57
nad4L	197	C	C-to-U	N	2	421	97.15	192	100	424	98.11	843	96.56	1770	97.85	637	96.86
nad5	231	T	U-to-C	N	3	1028	99.51	234	99.15	820	99.76	1161	99.83	1273	99.84	708	99.72
nad5	1490	C	C-to-U	N	2	2055	99.76	1017	99.51	2446	99.96	3609	99.67	4425	99.73	2102	99.81
nad5	1550	C	C-to-U	N	2	2146	99.67	1049	99.52	3001	99.43	4309	99.28	4785	99.21	2081	99.09
nad5	1567	C	C-to-U	S	1	2373	20.48	1116	33.96	3039	20.76	4490	18.69	5335	21.39	2306	24.63
nad5	1580	C	C-to-U	N	2	2375	99.24	1169	97.95	3240	98.33	4688	98.19	5724	98.53	2326	98.11
nad5	1589	C	C-to-U	N	2	2356	98.77	1170	98.8	3375	99.29	4861	98.99	6011	99.05	2380	98.7
nad5	1665	C	C-to-U	S	3	2371	15.1	1342	19.97	3951	34.6	5669	32.4	6203	36.77	2357	23.38
nad5	1859	C	C-to-U	N	2	1806	99.83	928	99.89	2738	99.93	4024	99.95	4060	99.95	1735	99.88
nad5	1895	C	C-to-U	N	2	1646	99.45	818	97.68	2460	98.98	3735	98.31	3361	98.51	1338	96.71
nad5	1900	C	C-to-U	N	1	1560	96.28	791	93.93	2319	96.59	3543	95.43	3234	96.72	1312	94.66
nad5	1901	C	C-to-U	N	2	1567	99.55	795	99.37	2322	99.91	3544	96.33	3230	98.27	1312	87.27
nad5	1916	C	C-to-U	N	2	1491	99.93	653	99.85	1700	99.76	2620	99.24	2385	99.62	1262	98.73
nad5	1918	C	C-to-U	N	1	1493	99.73	650	99.38	1701	99.59	2601	98.96	2387	99.37	1261	98.73
nad5	1958	C	C-to-U	N	2	1090	100	348	100	1150	100	1775	100	1709	100	1004	100
nad6	25	C	C-to-U	N	1	210	98.57	65	100	324	98.77	506	98.22	300	98	237	97.47
nad6	26	C	C-to-U	N	2	210	96.19	67	98.51	326	95.09	520	94.23	314	94.27	242	93.39
nad6	88	C	C-to-U	N	1	921	97.39	301	97.67	1194	97.4	1633	97.92	1692	98.05	1105	97.92
nad6	89	C	C-to-U	N	2	923	96.97	302	96.69	1188	97.22	1649	97.21	1706	97.3	1106	96.02
nad6	138	C	C-to-U	S	3	1532	28.39	531	48.21	1789	52.93	2400	56.08	3357	53.77	1786	50.56
nad6	146	C	C-to-U	N	2	1621	99.51	565	99.47	1833	99.29	2488	99.4	3564	99.49	1882	99.1
nad6	158	C	C-to-U	N	2	1664	98.5	598	98.66	1974	98.33	2616	98.36	3808	98.66	1964	98.32
nad6	159	C	C-to-U	S	3	1640	4.88	606	8.09	1984	0.86	2662	0.79	3948	0.58	2009	1.34
nad6	161	C	C-to-U	N	2	1645	96.78	620	15.65	2004	1.1	2656	1.02	3928	0.71	2028	1.13
nad6	169	C	C-to-U	N	1	1783	98.6	666	98.05	2107	99.05	2802	98.61	4200	99.19	2083	98.66
nad6	191	C	C-to-U	N	2	2019	99.36	739	98.92	2436	99.22	3206	98.94	4838	99.48	2129	99.3
nad6	306	C	C-to-U	S	3	2253	9.63	1229	36.53	3434	30.14	5118	27.2	6795	26.92	2266	39.06
nad6	446	C	C-to-U	N	2	2098	98.95	1263	98.97	3734	98.85	5686	99.03	6211	97.47	2099	98.33
nad6	569	C	C-to-U	N	2	603	98.51	723	99.31	2399	98.04	1965	98.02	1522	97.17	662	98.34
nad7	38	C	C-to-U	N	2	410	99.51	129	100	222	100	408	100	566	100	303	99.67
nad7	44	C	C-to-U	N	2	416	99.52	136	100	236	100	420	99.76	581	100	315	100
nad7	45	C	C-to-U	S	3	425	99.29	135	100	239	100	425	100	590	99.83	320	100
nad7	77	C	C-to-U	N	2	655	100	217	100	419	100	693	100	865	100	520	99.81
nad7	83	C	C-to-U	N	2	667	99.7	223	100	447	99.55	730	99.86	896	100	542	99.82
nad7	99	C	C-to-U	S	3	739	96.75	244	99.59	504	95.24	804	98.13	1016	96.95	581	99.31
nad7	137	C	C-to-U	N	2	1141	99.91	372	100	847	100	1271	100	1417	100	900	99.78
nad7	209	C	C-to-U	N	2	1620	99.94	538	99.81	1199	99.75	1905	99.79	2021	99.55	1311	99.47
nad7	224	C	C-to-U	N	2	1738	99.94	565	99.47	1285	98.91	2032	99.02	2183	99.4	1422	99.09
nad7	244	C	C-to-U	N	1	2004	98.8	645	99.22	1549	98.77	2403	98.83	2463	98.58	1692	98.29
nad7	251	C	C-to-U	N	2	2000	98.95	651	99.54	1578	99.49	2486	99.4	2489	99.28	1711	98.6
nad7	315	C	C-to-U	S	3	1969	31.74	659	35.66	1750	25.89	2549	27.07	2418	25.43	1771	26.37
nad7	335	C	C-to-U	N	2	2217	99.46	748	99.33	1925	99.38	2808	98.97	2745	98.76	1947	98.97
nad7	344	C	C-to-U	N	2	2189	98.81	769	97.66	1923	98.34	2794	98	2846	97.79	1998	97.45
nad7	353	C	C-to-U	N	2	2181	99.04	790	98.23	1970	98.83	2884	98.61	2872	98.19	2035	98.28
nad7	383	C	C-to-U	N	2	2069	99.13	821	97.56	1914	98.12	2811	97.97	2925	97.47	1978	97.78
nad7	445	C	C-to-U	N	1	2293	98.52	1098	97.81	2496	98.36	3547	98.34	4200	97.17	2288	97.07
nad7	533	C	C-to-U	N	2	1909	98.64	1109	95.94	2663	95.79	3496	96.37	4408	92.56	1947	96.2
nad7	534	C	C-to-U	S	3	2002	16.33	1122	32.17	2694	31.18	3574	31.56	4456	32.81	1975	30.68
nad7	578	C	C-to-U	N	2	2281	99.87	1187	99.58	2956	99.36	3882	99.33	4841	99.71	2215	99.19
nad7	679	C	C-to-U	N	1	2151	97.91	839	98.21	2250	98.04	3208	98.32	3282	98.11	1871	98.24
nad7	698	C	C-to-U	N	2	2316	99.7	876	99.54	2548	99.76	3813	99.84	3773	99.84	1934	99.84
nad7	724	C	C-to-U	N	1	2345	99.87	901	99.78	2523	99.84	3770	99.92	3604	99.86	1884	99.79
nad7	734	C	C-to-U	N	2	2468	99.96	905	99.67	2534	99.84	3718	99.89	3448	99.68	1964	99.75
nad7	739	C	C-to-U	N	1	2466	99.92	939	99.25	2608	99.04	3841	99.53	3536	99.24	2025	99.46
nad7	769	C	C-to-U	N	1	2158	99.63	906	99.45	2101	99.48	3231	99.54	3280	99.48	1872	99.47
nad7	789	C	C-to-U	N	3	2294	18.09	1004	32.57	2349	15.92	3505	17.6	3763	17.78	2079	22.9
nad7	836	C	C-to-U	N	2	2237	99.46	1170	99.57	2583	99.73	3988	99.67	4353	99.68	2127	99.67
nad7	926	C	C-to-U	N	2	2213	99.19	1297	99.31	2675	99.51	4130	99.44	4834	99.26	1907	99
nad7	973	C	C-to-U	N	1	2054	99.76	1169	99.83	2016	99.95	3135	99.78	4041	99.95	1757	99.83
nad7	1088	C	C-to-U	N	2	1162	99.57	539	99.44	1056	99.91	1661	99.7	1948	99.69	964	99.9
nad7	1103	C	C-to-U	N	2	1108	99.19	484	99.59	978	98.67	1576	99.3	1751	98.63	860	99.65
nad7	1110	C	C-to-U	S	3	1083	7.85	476	90.97	948	79.22	1530	81.7	1726	75.26	841	83.71
nad7	1124	C	C-to-U	N	2	860	97.44	371	97.84	714	99.86	1098	99.27	1297	97.53	644	99.22
nad9	14	C	C-to-U	N	2	107	79.44	29	-	51	88.24	65	83.08	139	94.24	73	86.3
nad9	92	C	C-to-U	N	2	1272	90.96	414	94.2	930	90.54	1236	91.02	1740	91.38	996	92.27
nad9	113	C	C-to-U	N	2	1491	94.7	488	94.26	1115	91.3	1448	91.44	1996	90.78	1160	92.59
nad9	167	C	C-to-U	N	2	2048	96.88	736	97.15	1765	95.64	2255	95.96	3197	95.93	1885	96.6
nad9	190	C	C-to-U	N	1	2148	95.72	834	95.68	1881	92.34	2497	92.83	3553	92.63	2140	93.97
nad9	223	C	C-to-U	N	1	2153	95.68	955	95.08	2290	93.67	2949	91.52	4145	92.5	2182	93.08
nad9	298	C	C-to-U	N	1	2283	95.71	1268	95.66	2820	93.62	3475	94.13	5756	94.56	2273	95.47
nad9	311	C	C-to-U	N	2	2341	95.04	1254	94.9	2782	91.66	3423	92.58	5618	93.08	2098	94.04
nad9	328	C	C-to-U	N	1	2333	96.91	1207	96.35	2706	93.09	3377	93.96	5308	94.25	1943	96.24
nad9	356	C	C-to-U	N	2	2312	96.63	1106	96.11	2503	93.21	3137	94.64	5109	94.42	2158	96.52
nad9	368	C	C-to-U	N	2	2249	94.71	1152	96.44	2547	93.56	3184	95.16	5372	94.58	2138	96.63
nad9	398	C	C-to-U	N	2	1737	97.41	976	96.82	2281	94.78	2782	96.05	4358	95.55	1828	97.37
rpl16	48	C	C-to-U	S	3	84	19.05	52	78.85	221	86.88	144	84.03	304	88.82	196	85.71
rpl16	61	C	C-to-U	N	1	109	24.77	67	53.73	300	42	179	39.11	388	30.67	240	56.67
rpl16	79	C	C-to-U	N	1	147	97.28	95	92.63	410	96.34	264	93.18	522	96.36	356	96.35
rpl16	93	C	C-to-U	S	3	172	93.6	108	94.44	447	95.75	289	93.77	593	94.27	394	95.94
rpl16	225	C	C-to-U	S	3	365	94.79	226	92.48	939	95.21	754	95.36	1202	93.51	842	94.3
rpl16	227	C	C-to-U	N	2	356	84.83	227	80.18	953	86.46	758	93.54	1199	89.32	842	86.58
rpl16	228	C	C-to-U	S	3	363	92.56	227	91.63	950	86.84	760	89.61	1202	86.52	842	89.55
rpl16	287	C	C-to-U	N	2	411	91	228	94.3	1010	91.98	820	93.54	1213	91.84	897	91.86
rpl16	355	C	C-to-U	N	1	364	79.4	158	93.67	741	92.17	713	93.97	846	93.5	701	93.01
rpl16	444	C	C-to-U	S	3	226	46.46	86	44.19	448	46.43	454	45.59	528	51.7	436	39.91
rpl16	458	C	C-to-U	N	2	179	94.41	66	93.94	381	94.75	385	96.1	329	94.22	328	93.6
rpl16	524	C	C-to-U	N	2	88	95.45	37	-	140	72.14	160	78.75	179	81.01	158	77.85
rpl16	530	C	C-to-U	N	2	79	96.2	34	-	135	93.33	137	94.89	165	92.12	155	91.61
rpl2	1210	C	C-to-U	N	1	1127	90.24	234	58.12	962	75.47	1056	72.25	1403	80.9	822	65.21
rpl5	64	C	C-to-U	N	1	60	5	37	-	209	18.66	246	23.98	290	18.62	140	30.71
rps1	107	C	C-to-U	N	2	253	100	146	96.58	481	95.43	790	96.96	864	95.95	401	97.51
rps1	271	C	C-to-U	N	1	674	0.45	338	-	1267	-	2220	0.18	2245	0.18	1140	0.61
rps1	314	A	U-to-C	N	2	665	0.15	316	-	1245	0.08	2172	0.05	2164	-	1134	0.09
rps1	377	C	C-to-U	N	2	520	99.23	240	97.5	904	98.67	1446	97.58	1810	97.35	908	98.02
rps1	505	C	C-to-U	N	1	35	-	5	-	148	97.97	272	91.91	123	97.56	66	96.97
rps12	71	C	C-to-U	N	2	79	84.81	26	-	189	76.19	151	80.79	209	76.08	117	72.65
rps12	196	C	C-to-U	N	1	123	91.06	41	-	291	88.66	264	87.88	344	91.57	199	80.4
rps12	221	C	C-to-U	N	2	115	81.74	38	-	280	82.86	240	83.33	331	85.5	190	78.95
rps12	269	C	C-to-U	N	2	94	90.43	33	-	222	81.98	194	79.9	280	83.21	158	76.58
rps12	284	C	C-to-U	N	2	77	88.31	23	-	201	89.55	179	84.92	196	86.22	128	82.03
rps12	289	C	C-to-U	N	1	76	85.53	23	-	200	85.5	174	85.63	189	85.71	126	80.16
rps13	26	C	C-to-U	N	2	25	-	8	-	24	-	43	-	61	63.93	41	-
rps13	56	C	C-to-U	N	2	57	78.95	20	-	70	75.71	113	82.3	109	73.39	88	87.5
rps13	100	C	C-to-U	N	1	98	92.86	33	-	114	73.68	162	79.63	198	79.8	131	85.5
rps13	256	C	C-to-U	N	1	93	98.92	24	-	101	81.19	148	86.49	164	87.8	108	89.81
rps13	287	C	C-to-U	N	2	86	95.35	23	-	86	80.23	127	88.98	154	83.77	97	88.66
rps19	116	C	C-to-U	N	2	324	96.91	61	88.52	312	88.46	321	89.1	468	91.24	258	82.17
rps19	126	C	C-to-U	S	3	327	51.99	61	57.38	314	52.87	320	58.75	471	51.8	264	39.77
rps19	138	C	C-to-U	S	3	331	90.63	61	81.97	315	88.57	323	90.09	475	93.68	264	85.23
rps19	163	C	C-to-U	N	1	330	79.39	61	91.8	315	96.19	321	96.88	471	96.6	263	92.78
rps19	164	C	C-to-U	N	2	330	90	61	95.08	315	94.92	322	96.89	472	97.67	264	94.32
rps2	12	C	C-to-U	S	3	58	12.07	13	-	27	-	33	-	46	-	38	-
rps2	158	C	C-to-U	N	2	466	67.6	79	41.77	172	57.56	260	41.92	361	47.37	231	41.13
rps2	404	C	C-to-U	N	2	606	93.4	85	88.24	232	85.34	425	82.82	419	82.34	307	89.58
rps2	425	C	C-to-U	N	2	580	86.38	85	82.35	230	81.3	425	77.41	406	77.09	298	88.26
rps2	479	C	C-to-U	N	2	594	88.22	100	83	216	85.65	410	80.73	442	79.64	313	88.5
rps2	489	C	C-to-U	S	3	601	17.8	104	18.27	223	27.35	410	29.02	449	25.61	315	40
rps2	540	T	U-to-C	S	3	481	0.83	85	1.18	155	1.29	277	1.08	320	0.31	204	0.49
rps2	674	C	C-to-U	N	2	689	91	88	85.23	206	88.83	388	85.31	488	85.86	315	84.13
rps2	745	C	C-to-U	N	1	618	91.75	60	91.67	187	87.7	355	86.2	397	90.18	267	83.15
rps2	769	C	C-to-U	N	1	657	94.37	70	91.43	204	90.2	365	88.49	425	93.88	278	87.41
rps2	776	C	C-to-U	N	2	651	91.71	70	90	204	87.75	355	87.04	414	89.86	276	82.61
rps3	58	C	C-to-U	N	1	29	-	22	-	58	98.28	90	97.78	108	96.3	76	94.74
rps3	64	C	C-to-U	N	1	34	-	23	-	61	98.36	93	100	107	95.33	79	97.47
rps3	69	C	C-to-U	S	3	35	-	26	-	62	95.16	101	99.01	113	95.58	84	97.62
rps3	92	C	C-to-U	N	2	58	100	38	-	82	100	148	97.3	155	98.06	134	96.27
rps3	171	C	C-to-U	S	3	154	47.4	98	51.02	279	58.42	344	69.19	427	61.36	328	59.15
rps3	503	C	C-to-U	N	2	493	88.24	232	80.17	948	87.24	1177	88.02	1004	88.25	1023	86.12
rps3	644	C	C-to-U	N	2	412	62.62	204	55.88	728	46.29	958	50	783	45.59	867	57.09
rps3	956	C	C-to-U	N	2	288	79.86	176	36.36	524	45.99	614	53.75	666	58.86	661	42.51
rps3	1513	C	C-to-U	N	1	108	15.74	84	80.95	228	83.33	211	85.31	353	87.25	337	88.43
rps3	1526	C	C-to-U	N	2	103	18.45	78	58.97	218	40.83	198	31.82	342	33.92	306	44.12
rps3	1544	C	C-to-U	N	2	89	85.39	64	96.88	177	94.92	161	91.3	263	93.92	260	96.54
rps3	1558	C	C-to-U	N	1	77	87.01	52	94.23	145	96.55	126	92.86	240	93.33	213	98.59
rps4	38	C	C-to-U	N	2	22	-	13	-	36	-	59	91.53	51	94.12	62	95.16
rps4	49	C	C-to-U	N	1	27	-	18	-	46	-	80	91.25	80	88.75	76	93.42
rps4	164	C	C-to-U	N	2	76	85.53	80	87.5	138	92.03	304	87.17	352	94.89	260	92.69
rps4	278	C	C-to-U	N	2	110	90	108	89.81	264	92.05	417	93.53	573	97.03	408	93.63
rps4	290	C	C-to-U	N	2	110	87.27	117	84.62	285	87.37	425	88.94	624	94.71	430	91.63
rps4	335	C	C-to-U	N	2	106	83.02	103	78.64	314	80.57	424	87.03	582	88.83	416	87.74
rps4	482	C	C-to-U	N	2	138	89.13	115	86.96	359	89.14	485	90.31	591	93.57	475	92.21
rps4	549	C	C-to-U	S	3	151	53.64	111	39.64	354	30.51	505	37.43	638	36.83	500	42.4
rps4	858	C	C-to-U	S	3	103	35.92	102	48.04	217	40.55	343	35.86	584	40.24	369	53.66
rps4	897	C	C-to-U	S	3	92	83.7	93	90.32	171	89.47	279	91.04	517	88.97	324	92.9
rps4	926	C	C-to-U	N	2	77	96.1	87	89.66	136	90.44	231	90.48	414	91.55	249	94.78
rps4	937	C	C-to-U	N	1	77	93.51	80	88.75	122	93.44	225	87.11	396	92.17	239	90.79
rps4	962	C	C-to-U	N	2	55	100	57	96.49	94	91.49	166	90.96	319	94.67	187	95.19
rps4	1013	C	C-to-U	N	2	28	-	37	-	48	-	97	87.63	173	94.22	95	92.63
rps4	1022	C	C-to-U	N	2	24	-	33	-	43	-	83	78.31	157	82.17	87	87.36
rps4	1027	C	C-to-U	N	1	23	-	33	-	41	-	82	86.59	154	93.51	85	90.59
rps7	277	C	C-to-U	N	1	520	89.42	252	92.46	904	89.05	1244	90.92	1479	91.21	1025	90.24
rps7	332	C	C-to-U	N	2	408	89.95	211	93.84	617	91.57	817	94.37	1178	92.44	816	90.2
N: Nonsynonymous		S: Synonymous
